# Supplementary material for: Differential Effects of Paraquat, Rotenone, and MPTP on Cellular Bioenergetics of Undifferentiated and Differentiated Human Neuroblastoma Cells
Source: Brain Sci. 2023 Dec 14;13(12):1717. doi: 10.3390/brainsci13121717 (PMC10741680; doi:10.3390/brainsci13121717)
Supplement: Supplementary file 1 [file brainsci-13-01717-s001.zip]

Archive with 1 entries (1 files):
- brainsci-2694927-supplementary.pdf
